# Supplementary material for: Remote Patient Education for People Living with an Ostomy: An Italian Expert Consensus Using a Modified Delphi Method
Source: Nurs Rep. 2026 Jun 15;16(6):203. doi: 10.3390/nursrep16060203 (PMC13304563; doi:10.3390/nursrep16060203)
Supplement: Supplementary file 1 [file nursrep-16-00203-s001.zip]

Archive with 1 entries (1 files):
- nursrep-4302196-supplementary.pdf
